# Supplementary material for: Iodine-Loaded Calcium Titanate for Bone Repair with Sustainable Antibacterial Activity Prepared by Solution and Heat Treatment
Source: Nanomaterials (Basel). 2021 Aug 26;11(9):2199. doi: 10.3390/nano11092199 (PMC8472594; doi:10.3390/nano11092199)
Supplement: Supplementary file 1 [file nanomaterials-11-02199-s001.zip]

Archive with 1 entries (1 files):
- nanomaterials-1325856-supplementary.pdf
